# Supplementary material for: Genome-Wide Identification of GH17s Family Genes and Biological Function Analysis of SlA6 in Tomato
Source: Plants (Basel). 2024 Sep 1;13(17):2443. doi: 10.3390/plants13172443 (PMC11397118; doi:10.3390/plants13172443)
Supplement: Supplementary file 1 [file plants-13-02443-s001.zip]

Archive with 1 entries (1 files):
- plants-3148104-supplementary.pdf
